# Supplementary material for: RSK/GSK3–mediated phosphorylation of FilGAP regulates chemotactic cancer invasion
Source: PNAS Nexus. 2024 Feb 9;3(2):pgae071. doi: 10.1093/pnasnexus/pgae071 (PMC10904226; doi:10.1093/pnasnexus/pgae071)
Supplement: pgae071_Supplementary_Data [file pgae071_supplementary_data.zip]

Archive with 7 entries (7 files):
- PNASNEXUS-PNASNEXUS-2023-00618-T-s03.mp4
- PNASNEXUS-PNASNEXUS-2023-00618-T-s04.mp4
- PNASNEXUS-PNASNEXUS-2023-00618-T-s05.mp4
- PNASNEXUS-PNASNEXUS-2023-00618-T-s06.mp4
- PNASNEXUS-PNASNEXUS-2023-00618-T-s07.docx
- PNASNEXUS-PNASNEXUS-2023-00618-T-s01.docx
- PNASNEXUS-PNASNEXUS-2023-00618-T-s02.avi
